# Supplementary material for: Rapid implementation of an emergency on-site CKRT dialysate production system during the COVID-19 pandemic
Source: BMC Nephrol. 2023 Aug 22;24:245. doi: 10.1186/s12882-023-03260-9 (PMC10463836; doi:10.1186/s12882-023-03260-9)
Supplement: Supplementary file 1 — Additional file 1. Inventory.xlsx: CKRT dialysate inventory example. [file 12882_2023_3260_MOESM1_ESM.xlsx]

## Sheet: Sheet1
MRN	Pt	Unit	Room	Qd (mL/h)	Qd (L/day)	wt (kg)	ht (cm)	sex (F=1)	IBW (kg)	dose (mL/kg/h)	dose (IBW, mL/kg/h)					Current Inventory (L):	24-h need (L)	old big bags	old small bags	old volume (L)	new big bags	new small bags	new volume (L)	total (L)	surplus by unit (L)
XXXX	XX	MICU	6	1800	43.2	98.8	179	0	74.206	20.2429	26.952					MICU	259.2	3	5	31.3	40	18	247	278.3	19.1
XXXX	XX	MICU	8	2000	48	102	173.5	0	69.201	21.5686	31.7914					TSI	38.4	0	2	7	6	4	41.6	48.6	10.2
XXXX	XX	MICU	12	5000	120	147.6	185.5	1	75.621	35.2304	68.764					NSI	93.6	4	2	25.4	6	15	80.1	105.5	11.9
XXXX	XX	MICU	16	2000	48	57.1	167	0	63.286	38.5289	34.7628						391.2			63.7	52	37	368.7	432.4	41.2
		MICU total		10800	259.2												planned surplus (L)			40
																	24h projected use			391.2
XXXX	XX	TSICU	14	0	0	56.6	172.7	0	68.473								total required			431.2
XXXX	XX	TSICU	21	1600	38.4	114.6	180	0	75.116	15.7068	23.9629
																	Total no. of bags required
																	Large			93.7391
																		or
																	Small			123.2
		TSICU total		1600	38.4
XXXX	XX	NSICU	3	0	0	151	178	0	73.296								Additional_file_1_inventory.xlsx: CKRT dialysate inventory example Description: An example from January 1, 2022 – one of the busier days of program operation – of the spreadsheets utilized by the nephrology division and acute dialysis staff to track existing inventory and projected usage of locally produced CKRT dialysate (with all protected health information scrubbed from the document). The inv…
XXXX	XX	NSICU	18	1200	28.8	92.7	180	0	75.116	15.1025	18.6378
XXXX	XX	NSICU	19	1500	36	77.4	170	0	66.016	21.9638	25.7513
XXXX	XX	NSICU	20	1200	28.8	79.4	173.5	0	69.201	17.6322	20.2309
		NSICU total		3900	93.6
			Total	16300	391.2
